# Supplementary material for: Immunohistochemical and Histopathological Features of Persistent Gingival Enlargement in Relation to Metal Allergic Sensitisation during Orthodontic Treatment
Source: Materials (Basel). 2022 Dec 22;16(1):81. doi: 10.3390/ma16010081 (PMC9821443; doi:10.3390/ma16010081)
Supplement: Supplementary file 1 [file materials-16-00081-s001.zip]

Archive with 1 entries (1 files):
- materials-2041243-supplementary.pdf
